# Supplementary material for: The Impact of Travel Distance on Cancer Stage at Diagnosis for Cancer: A Systematic Review
Source: Int J Environ Res Public Health. 2025 Mar 28;22(4):518. doi: 10.3390/ijerph22040518 (PMC12027156; doi:10.3390/ijerph22040518)
Supplement: Supplementary file 1 [file ijerph-22-00518-s001.zip]

Archive with 1 entries (1 files):
- ijerph-3447059-supplementary.pdf
